# Supplementary material for: TPOT-NN: augmenting tree-based automated machine learning with neural network estimators
Source: Genet Program Evolvable Mach. Author manuscript; Available in PMC 2025 Aug 6. (PMC12327408; doi:10.1007/s10710-021-09401-z)
Supplement: Supplementary Material 1 [file NIHMS2035489-supplement-Supplementary_Material_1.zip]

Archive with 6 entries (6 files):
- New folder/breast_cancer_wisconsin.html
- New folder/Hill_Valley_with_noise.html
- New folder/Hill_Valley_without_noise.html
- New folder/ionosphere.html
- New folder/mushroom.html
- New folder/spambase.html
